# Supplementary material for: The Global Prevalence of Strongyloides stercoralis Infection
Source: Pathogens. 2020 Jun 13;9(6):468. doi: 10.3390/pathogens9060468 (PMC7349647; doi:10.3390/pathogens9060468)
Supplement: Supplementary file 1 [file pathogens-09-00468-s001.zip]

Archive with 7 entries (5 files):
- pathogens-812962-supplementary/
- pathogens-812962-supplementary/pathogens-812962-suppl/
- pathogens-812962-supplementary/pathogens-812962-suppl/Supplementary file S1.docx
- pathogens-812962-supplementary/pathogens-812962-suppl/Supplementary file S2.docx
- pathogens-812962-supplementary/pathogens-812962-suppl/Supplementary File S3.docx
- pathogens-812962-supplementary/pathogens-812962-suppl/Table S1.docx
- pathogens-812962-supplementary/pathogens-812962-suppl/Table S2.docx
